# Supplementary material for: Decreased Oxytocin Mediates PVN–CA2 and PVN–PrL in Sleep Deprivation-Induced Social Memory Deficits
Source: Research (Wash D C). 2026 Feb 6;9:1076. doi: 10.34133/research.1076 (PMC12877408; doi:10.34133/research.1076)
Supplement: Supplementary 1 — Figs. S1 to S10 [file research.1076.f1.zip]

Archive with 12 entries (11 files):
- Supplement figure 1-10/1.TIF
- Supplement figure 1-10/10.TIF
- Supplement figure 1-10/2.TIF
- Supplement figure 1-10/3.TIF
- Supplement figure 1-10/4.TIF
- Supplement figure 1-10/5.TIF
- Supplement figure 1-10/6.TIF
- Supplement figure 1-10/7.TIF
- Supplement figure 1-10/8.TIF
- Supplement figure 1-10/9.TIF
- Supplement figure 1-10/
- Supplemental Material.docx
